# Supplementary material for: Ciprofloxacin Release and Corrosion Behaviour of a Hybrid PEO/PCL Coating on Mg3Zn0.4Ca Alloy
Source: J Funct Biomater. 2023 Jan 25;14(2):65. doi: 10.3390/jfb14020065 (PMC9961533; doi:10.3390/jfb14020065)
Supplement: Supplementary file 1 [file jfb-14-00065-s001.zip]

Archive with 1 entries (1 files):
- jfb-2149065-supplementary.pdf
